# Supplementary material for: Diaqua­bis­(5-carb­oxy-1H-imidazole-4-carboxyl­ato-κ2 N 3,O 4)iron(II)
Source: Acta Crystallogr Sect E Struct Rep Online. 2011 Jun 30;67(Pt 7):m997. doi: 10.1107/S1600536811024779 (PMC3151786; doi:10.1107/S1600536811024779)
Supplement: Supplementary file 2 [file e-67-0m997-Isup2.hkl]

# 
# h,k,l, Fc-squared, Fo-squared, sigma(Fo-squared) and status flag 
# 
data_I
_shelx_title ' 1 in  P21/c' 
_shelx_refln_list_code          4 
_shelx_F_calc_maximum      115.09 
_exptl_crystal_F_000       408.00 
_reflns_d_resolution_high  0.8348 
 
loop_ 
 _symmetry_equiv_pos_as_xyz 
 'x, y, z' 
 '-x, y+1/2, -z+1/2' 
 '-x, -y, -z' 
 'x, -y-1/2, z-1/2' 
 
_cell_length_a     5.0676 
_cell_length_b    22.7690 
_cell_length_c     6.6725 
_cell_angle_alpha  90.000 
_cell_angle_beta  113.733 
_cell_angle_gamma  90.000 
 
_shelx_F_squared_multiplier     1.000 
 
loop_ 
 _refln_index_h 
 _refln_index_k 
 _refln_index_l 
 _refln_F_squared_calc 
 _refln_F_squared_meas 
 _refln_F_squared_sigma 
 _refln_observed_status 
   1   0   0     1148.98     1049.75     14.09 o 
   2   0   0      159.54      157.53      9.09 o 
   3   0   0      157.33      152.92     10.11 o 
   4   0   0        3.28        4.34      5.57 o 
   1   1   0       85.86       93.63      3.26 o 
   2   1   0      302.55      315.58     17.74 o 
   3   1   0      270.20      282.75      9.13 o 
   4   1   0       30.29       27.48      5.01 o 
   5   1   0        7.12        4.44      7.32 o 
   1   2   0     2225.02     2101.76     15.13 o 
   2   2   0     4890.87     4782.52     32.40 o 
   3   2   0      651.63      653.63     13.31 o 
   4   2   0      139.16      136.01      8.29 o 
   5   2   0      155.62      159.39     15.23 o 
   1   3   0      705.51      713.56      9.25 o 
   2   3   0       63.32       56.88      3.85 o 
   3   3   0      702.19      728.20     14.19 o 
   4   3   0      934.54      920.23     18.42 o 
   5   3   0        1.88       -2.45      7.47 o 
   0   4   0     2255.58     2213.47     28.12 o 
   1   4   0      347.82      360.45      5.97 o 
   2   4   0     1663.29     1651.69     17.56 o 
   3   4   0      530.63      594.95     15.43 o 
   4   4   0      247.00      264.46     10.67 o 
   5   4   0      246.32      288.24     19.11 o 
   1   5   0     3483.32     3475.26     24.80 o 
   2   5   0       86.90       95.93      4.82 o 
   3   5   0        0.17       -0.32      2.50 o 
   4   5   0       61.10       51.90      9.03 o 
   5   5   0       29.05       44.92     10.19 o 
   0   6   0      351.43      348.38     11.80 o 
   1   6   0     2431.07     2388.02     20.23 o 
   2   6   0     1691.72     1703.65     18.05 o 
   3   6   0       39.70       38.16      4.45 o 
   4   6   0       41.84       40.00      9.17 o 
   5   6   0      170.49      207.14     17.91 o 
   1   7   0      203.93      224.72      6.15 o 
   2   7   0       33.53       39.99      3.55 o 
   3   7   0      396.57      383.89     12.61 o 
   4   7   0      148.02      157.21     14.60 o 
   5   7   0        0.01      -13.27      9.43 o 
   0   8   0      720.07      819.15     20.75 o 
   1   8   0      938.34      847.07     12.36 o 
   2   8   0       16.61       26.30      4.60 o 
   3   8   0     1022.65      985.87     16.55 o 
   4   8   0      990.83     1022.91     45.09 o 
   5   8   0      169.08      196.84     26.00 o 
   1   9   0     2315.97     2475.64     21.07 o 
   2   9   0       29.60       30.16      5.84 o 
   3   9   0      749.34      709.31     20.42 o 
   4   9   0        0.13       -1.18      8.86 o 
   5   9   0       17.96       26.02     15.61 o 
   0  10   0     5970.81     6346.83     75.70 o 
   1  10   0      224.96      234.01      6.66 o 
   2  10   0     1235.80     1248.56     19.08 o 
   3  10   0     1201.95     1249.18     45.19 o 
   4  10   0       46.16       83.85     15.61 o 
   5  10   0      140.63      145.35     24.30 o 
   1  11   0        0.12        0.24      1.84 o 
   2  11   0      175.13      168.88      7.29 o 
   3  11   0        0.63       -6.75      4.50 o 
   4  11   0        1.10       -2.60      8.40 o 
   5  11   0       10.08      -10.30     12.02 o 
   0  12   0      625.10      645.23     22.07 o 
   1  12   0     2067.11     2184.98     24.66 o 
   2  12   0     1148.84     1152.97     24.20 o 
   3  12   0      439.61      490.34     30.45 o 
   4  12   0      137.58      168.76     22.56 o 
   1  13   0        9.76       20.71      3.48 o 
   2  13   0       18.60       11.55      4.94 o 
   3  13   0       27.70        7.94      8.37 o 
   4  13   0      225.10      190.18     24.73 o 
   0  14   0       86.59       87.20     10.08 o 
   1  14   0        2.36        0.25      2.22 o 
   2  14   0      902.42      915.08     22.74 o 
   3  14   0     1109.61     1092.49     47.01 o 
   4  14   0      693.56      746.54     42.76 o 
   1  15   0       13.76        9.59      2.91 o 
   2  15   0      216.20      259.76     22.38 o 
   3  15   0        6.90        3.36      8.80 o 
   4  15   0        3.16       -3.05      8.26 o 
   0  16   0        6.04        1.49      4.33 o 
   1  16   0      821.24      837.27     17.44 o 
   2  16   0      285.06      298.24     24.33 o 
   3  16   0       36.75       45.43     14.70 o 
   4  16   0      339.00      336.46     31.39 o 
   1  17   0      246.95      247.55     13.87 o 
   2  17   0      389.22      406.33     28.23 o 
   3  17   0       91.68      121.74     20.54 o 
   4  17   0        0.45       -2.48     10.35 o 
   0  18   0      173.90      155.14     14.64 o 
   1  18   0      887.35      911.63     25.39 o 
   2  18   0        4.51       20.88     10.54 o 
   3  18   0       99.94       76.30     18.73 o 
   4  18   0      140.35      134.65     25.72 o 
   1  19   0      495.93      450.62     22.30 o 
   2  19   0       71.14       98.89     17.90 o 
   3  19   0       58.26       67.27     18.53 o 
   0  20   0        1.73       -2.66      4.90 o 
   1  20   0      320.60      320.03     24.84 o 
   2  20   0      333.60      360.63     28.80 o 
   3  20   0      499.07      430.31     34.83 o 
   1  21   0        1.46       -1.00      7.83 o 
   2  21   0      105.54       83.89     17.57 o 
   3  21   0       12.38        0.52     11.90 o 
   1  22   0     1067.75      995.60     43.08 o 
   2  22   0        6.13        1.85      9.49 o 
   3  22   0      207.49      224.09     29.49 o 
   1  23   0       61.62       64.17     14.77 o 
   2  23   0       38.66       32.87     13.68 o 
   0  24   0      241.11      217.02     24.62 o 
   1  24   0      333.60      297.79     26.31 o 
   2  24   0      281.09      321.43     29.97 o 
   1  25   0      176.58      185.64     23.02 o 
   2  25   0       14.14       27.34     13.68 o 
  -5   1   1      265.82      294.95     18.27 o 
  -4   1   1       57.97       65.08      5.93 o 
  -3   1   1      604.63      561.33     11.78 o 
  -2   1   1       28.87       33.84      3.49 o 
  -1   1   1     8963.31     9131.00    113.52 o 
   0   1   1     2327.28     2250.48     13.95 o 
   1   1   1     6179.68     5965.42     33.29 o 
   2   1   1     3910.46     3756.84     29.74 o 
   3   1   1       35.83       32.33      4.44 o 
   4   1   1     1207.87     1214.24     25.96 o 
   5   1   1       25.48       19.38      9.18 o 
  -5   2   1       89.37       92.22     12.18 o 
  -4   2   1       39.00       35.88      5.02 o 
  -3   2   1      124.31      134.83      6.53 o 
  -2   2   1     1108.32     1152.10     15.34 o 
  -1   2   1      209.41      169.85      6.26 o 
   0   2   1     5355.83     5284.35     26.90 o 
   1   2   1        6.01        2.52      3.17 o 
   2   2   1      785.86      949.32     14.11 o 
   3   2   1       60.78       56.43      5.25 o 
   4   2   1       45.62       42.82      7.57 o 
   5   2   1       31.16       17.81     13.46 o 
  -5   3   1      528.97      539.86     23.05 o 
  -4   3   1       53.08       44.52      8.19 o 
  -3   3   1     1783.00     1748.88     23.53 o 
  -2   3   1      381.22      294.67      7.59 o 
  -1   3   1        2.59        6.79      2.08 o 
   0   3   1     1664.38     1893.09     16.76 o 
   1   3   1      484.93      476.58      7.43 o 
   2   3   1     4736.17     4716.65     41.93 o 
   3   3   1      911.77      908.89     16.52 o 
   4   3   1      180.43      191.15     12.16 o 
   5   3   1       26.07       22.00     14.84 o 
  -5   4   1      416.31      389.19     30.65 o 
  -4   4   1       12.78       13.17      6.02 o 
  -3   4   1      817.03      801.64     15.56 o 
  -2   4   1      100.14       99.87      4.65 o 
  -1   4   1     4097.19     3924.25     34.62 o 
   0   4   1       43.92       32.88      2.38 o 
   1   4   1     1176.11     1222.55     11.91 o 
   2   4   1      424.41      469.46      9.95 o 
   3   4   1       12.09        8.61      3.37 o 
   4   4   1      255.56      255.89     13.74 o 
   5   4   1       10.05       19.13     13.86 o 
  -5   5   1      165.08      212.42     24.44 o 
  -4   5   1      712.69      713.44     30.48 o 
  -3   5   1     1241.53     1151.58     18.50 o 
  -2   5   1      249.54      288.08      7.29 o 
  -1   5   1     1158.09     1179.47     17.60 o 
   0   5   1      846.79      891.89      9.32 o 
   1   5   1     2611.10     2510.46     45.09 o 
   2   5   1     1419.30     1380.23     16.90 o 
   3   5   1      135.89      150.42     11.01 o 
   4   5   1       32.35       39.90      7.42 o 
   5   5   1       49.62       84.21     13.62 o 
  -5   6   1      106.46      122.98     20.77 o 
  -4   6   1       52.98       60.63      8.56 o 
  -3   6   1      126.55      122.10      6.94 o 
  -2   6   1      464.41      525.29      9.58 o 
  -1   6   1     2506.02     2588.66     39.76 o 
   0   6   1      241.68      245.66      5.20 o 
   1   6   1      599.61      664.16     12.91 o 
   2   6   1      146.24      156.11      6.20 o 
   3   6   1      117.65      107.80      8.54 o 
   4   6   1       43.81       36.27     12.55 o 
   5   6   1       81.17       83.36     14.23 o 
  -5   7   1      129.52      138.80     22.01 o 
  -4   7   1      188.90      205.07     22.08 o 
  -3   7   1     1268.60     1250.50     26.53 o 
  -2   7   1     2108.74     2125.56     20.77 o 
  -1   7   1       88.01       88.94      5.82 o 
   0   7   1     5539.56     5313.53     35.83 o 
   1   7   1      262.90      306.73      9.20 o 
   2   7   1      180.63      154.68      6.06 o 
   3   7   1      831.85      825.47     20.21 o 
   4   7   1      218.45      237.63     13.80 o 
   5   7   1      163.39      185.80     18.86 o 
  -5   8   1        5.51       19.58     11.30 o 
  -4   8   1       20.34       18.36      5.94 o 
  -3   8   1       90.81      103.34     15.73 o 
  -2   8   1      351.00      349.27      8.14 o 
  -1   8   1        8.05       18.24      3.43 o 
   0   8   1      122.73      124.17      5.09 o 
   1   8   1     1632.62     1636.96     22.02 o 
   2   8   1      312.16      313.54     11.71 o 
   3   8   1       15.81       15.62      5.05 o 
   4   8   1       53.78       67.61     12.24 o 
  -5   9   1       53.48       59.61     17.76 o 
  -4   9   1      543.46      557.17     32.99 o 
  -3   9   1      315.17      312.63     23.94 o 
  -2   9   1     1028.71     1083.99     14.99 o 
  -1   9   1     3225.06     3240.84     57.40 o 
   0   9   1      650.98      610.94     11.20 o 
   1   9   1     1739.71     1602.54     22.48 o 
   2   9   1      534.44      529.55     15.55 o 
   3   9   1      132.84      135.69      9.90 o 
   4   9   1      669.45      662.50     27.95 o 
  -5  10   1       22.41       22.31     12.13 o 
  -4  10   1      144.74      112.45     18.18 o 
  -3  10   1        6.87        4.73      4.58 o 
  -2  10   1      300.13      315.76      8.46 o 
  -1  10   1     1320.60     1428.90     32.42 o 
   0  10   1      736.59      784.35     13.46 o 
   1  10   1      502.71      485.77     15.49 o 
   2  10   1      287.75      277.26     11.35 o 
   3  10   1      545.43      538.16     17.22 o 
   4  10   1        2.75       -0.33      7.45 o 
  -5  11   1       73.74       51.97     15.72 o 
  -4  11   1        1.09       -6.05      6.48 o 
  -3  11   1      166.23      184.75     11.71 o 
  -2  11   1     3342.07     3312.68     30.28 o 
  -1  11   1     4411.81     4510.75     46.95 o 
   0  11   1      366.65      364.35      9.79 o 
   1  11   1     1591.87     1606.66     18.17 o 
   2  11   1     1250.10     1196.69     22.85 o 
   3  11   1      244.84      258.53     12.75 o 
   4  11   1      211.74      212.40     19.36 o 
  -5  12   1       54.79       61.69     16.75 o 
  -4  12   1       67.38       62.61     16.82 o 
  -3  12   1      114.45      113.78      9.93 o 
  -2  12   1      279.69      270.94     12.31 o 
  -1  12   1       18.71       29.19      4.95 o 
   0  12   1      980.03     1098.32     17.61 o 
   1  12   1       43.00       38.81      6.22 o 
   2  12   1      728.16      698.46     21.23 o 
   3  12   1       48.09       60.00     10.98 o 
   4  12   1        1.85        3.91     10.46 o 
  -5  13   1       72.88       81.73     20.15 o 
  -4  13   1      342.33      349.15     28.91 o 
  -3  13   1     1130.75     1185.79     46.20 o 
  -2  13   1      831.87      778.69     20.63 o 
  -1  13   1      826.70      835.72     19.88 o 
   0  13   1     1370.44     1260.20     19.72 o 
   1  13   1      861.94      871.67     22.43 o 
   2  13   1      359.09      360.31     16.22 o 
   4  13   1      150.71      145.45     24.41 o 
  -5  14   1        2.56        8.54     10.52 o 
  -4  14   1      110.00      114.39     20.73 o 
  -3  14   1      363.90      357.48     27.20 o 
  -2  14   1      277.19      294.50     13.44 o 
  -1  14   1      497.83      518.93     16.25 o 
   0  14   1      229.58      244.52      9.48 o 
   1  14   1        5.08        9.45      5.42 o 
   2  14   1      101.45      106.92     19.20 o 
   3  14   1      170.61      186.14     22.46 o 
   4  14   1       16.93       20.59     11.30 o 
  -4  15   1      283.61      298.83     30.10 o 
  -3  15   1      672.96      729.20     38.28 o 
  -2  15   1      243.05      229.94     21.74 o 
  -1  15   1     1002.97      996.86     23.06 o 
   0  15   1      371.22      354.28     11.56 o 
   1  15   1      283.92      254.89     13.26 o 
   2  15   1       82.99       93.55     13.78 o 
   3  15   1      538.38      645.84     38.58 o 
   4  15   1      136.57      149.82     25.25 o 
  -4  16   1       60.11       48.50     16.87 o 
  -3  16   1       15.05       21.65     11.80 o 
  -2  16   1       71.98       53.55      7.72 o 
  -1  16   1       17.81       24.99      4.47 o 
   0  16   1       75.71       77.65      6.57 o 
   1  16   1      458.93      449.55     18.12 o 
   2  16   1        7.68        7.24      5.86 o 
   3  16   1      152.86      192.15     24.84 o 
   4  16   1        0.04        3.87     11.37 o 
  -4  17   1      212.86      221.38     28.47 o 
  -3  17   1      307.93      319.60     27.65 o 
  -2  17   1      714.17      757.76     35.58 o 
  -1  17   1       71.43       72.31      6.49 o 
   0  17   1     1870.58     1941.78     28.41 o 
   1  17   1       65.58       56.03     16.21 o 
   2  17   1       20.91       10.10      6.29 o 
   3  17   1      137.69      156.68     23.89 o 
  -4  18   1      171.94      182.31     26.78 o 
  -3  18   1       29.86       12.23     10.90 o 
  -2  18   1       19.78       34.65     11.17 o 
  -1  18   1       94.65      110.53      9.78 o 
   0  18   1      176.32      156.91     12.18 o 
   1  18   1      108.63       98.16     10.21 o 
   2  18   1      192.28      189.94     23.97 o 
   3  18   1      184.30      206.10     27.02 o 
  -4  19   1      240.92      247.08     30.54 o 
  -3  19   1       27.75       44.55     15.10 o 
  -2  19   1     1821.78     1754.75     56.07 o 
  -1  19   1      855.92      877.09     24.41 o 
   0  19   1       29.96       26.34      7.19 o 
   1  19   1      121.91      145.54     18.28 o 
   2  19   1       80.18       84.89     18.73 o 
   3  19   1      253.76      286.70     31.23 o 
  -4  20   1       10.99        1.62     13.44 o 
  -3  20   1      185.61      195.39     25.55 o 
  -2  20   1      231.98      217.87     22.56 o 
  -1  20   1        0.07        4.20      4.52 o 
   0  20   1      175.19      187.91     25.94 o 
   1  20   1        3.69       -0.88      7.93 o 
   2  20   1        0.47        2.38     10.43 o 
   3  20   1        0.59        5.48     12.24 o 
  -3  21   1        1.82       -0.72     10.31 o 
  -2  21   1      309.14      332.63     27.38 o 
  -1  21   1        3.35        3.83      7.10 o 
   0  21   1      717.75      768.34     26.16 o 
   1  21   1     1295.84     1254.08     33.30 o 
   2  21   1      242.77      335.70     31.80 o 
   3  21   1      227.71      248.10     31.43 o 
  -3  22   1        4.84        8.64     11.93 o 
  -2  22   1       21.30       16.99     10.56 o 
   0  22   1       80.82      100.84     11.71 o 
   1  22   1      239.77      241.46     19.89 o 
   2  22   1       12.16       16.03     12.89 o 
  -3  23   1       16.32       19.03     14.15 o 
  -2  23   1      247.69      240.18     25.33 o 
   0  23   1      438.72      449.41     21.56 o 
   1  23   1      524.37      505.28     32.85 o 
   2  23   1      215.59      221.36     28.84 o 
  -2  24   1        0.06        6.32     10.24 o 
   0  24   1       15.28       48.34     13.56 o 
   1  24   1        1.82       12.44     11.73 o 
   2  24   1       45.60       67.63     20.63 o 
  -2  25   1      124.36      113.94     19.84 o 
  -1  25   1      130.77       93.92     20.39 o 
   0  25   1      178.43      162.25     23.81 o 
   1  25   1      203.95      207.22     26.16 o 
  -1  26   1        2.06       -2.52     11.11 o 
   0  26   1       45.97       60.11     17.31 o 
   1  26   1       75.24      101.06     20.81 o 
  -5   0   2        6.93        1.29      9.99 o 
  -4   0   2     1332.28     1428.05     46.45 o 
  -3   0   2     3610.87     3525.24     65.75 o 
  -2   0   2       57.47       51.37      7.65 o 
  -1   0   2     3024.68     3115.79     30.64 o 
   0   0   2      838.40      811.85     14.47 o 
   1   0   2     3719.24     3671.00     38.25 o 
   2   0   2      854.43      832.16     30.92 o 
   3   0   2     2935.79     2768.36     43.92 o 
   4   0   2      422.16      380.22     29.35 o 
  -5   1   2        0.14       -4.13      6.12 o 
  -4   1   2      262.58      257.84     14.84 o 
  -3   1   2       31.35       38.59      9.04 o 
  -2   1   2      295.05      301.09     11.19 o 
  -1   1   2     7288.16     7543.57     42.10 o 
   0   1   2      122.10      122.34      8.98 o 
   1   1   2      634.15      702.84     10.89 o 
   2   1   2      267.07      257.69      8.41 o 
   3   1   2      302.96      321.74     13.42 o 
   4   1   2        0.44       -0.51      6.63 o 
  -5   2   2        3.18       -3.94      6.39 o 
  -4   2   2      784.02      779.33     23.98 o 
  -3   2   2      439.49      428.18     26.30 o 
  -2   2   2      405.27      388.77     12.68 o 
  -1   2   2    13246.47    13207.98     86.02 o 
   0   2   2      268.20      275.15      6.19 o 
   1   2   2      739.62      715.63     10.81 o 
   2   2   2      354.41      321.16      9.20 o 
   3   2   2     1174.97     1181.37     24.48 o 
   4   2   2      312.22      287.94     18.99 o 
  -5   3   2       22.79       28.57      8.84 o 
  -4   3   2       98.43      103.32     15.82 o 
  -3   3   2      151.54      176.19     14.74 o 
  -2   3   2      167.46      173.32      9.12 o 
  -1   3   2     7142.21     7464.37     57.20 o 
   0   3   2      336.07      345.33      6.59 o 
   1   3   2      448.45      492.85     11.86 o 
   2   3   2      204.58      197.14      7.61 o 
   3   3   2        2.46       11.37      8.46 o 
   4   3   2        8.10       10.23      7.84 o 
  -5   4   2      428.01      442.11     41.34 o 
  -4   4   2      451.79      433.67     18.31 o 
  -3   4   2      633.94      625.71     18.99 o 
  -2   4   2     2272.24     2179.58     30.85 o 
  -1   4   2      505.45      537.30      8.11 o 
   0   4   2       11.10        9.29      1.78 o 
   1   4   2     3772.21     3814.81     35.89 o 
   2   4   2      379.84      341.79     12.33 o 
   3   4   2        3.49       -0.44      5.52 o 
   4   4   2      171.78      177.47     16.03 o 
  -5   5   2        0.00       10.36     10.28 o 
  -4   5   2       42.80       39.91      8.32 o 
  -3   5   2      828.24      844.07     22.25 o 
  -2   5   2      161.90      164.07      8.89 o 
  -1   5   2       71.91       71.63      3.50 o 
   0   5   2     1415.93     1356.17     13.17 o 
   1   5   2       23.69       25.75      7.86 o 
   2   5   2      332.60      326.86     16.72 o 
   3   5   2      119.10      102.83     10.63 o 
   4   5   2        8.94        5.29      5.86 o 
  -5   6   2      898.15      930.70     30.24 o 
  -4   6   2     1040.90     1048.61     33.52 o 
  -3   6   2      315.93      304.81     14.58 o 
  -2   6   2      728.07      668.92     17.22 o 
  -1   6   2     1377.23     1349.81     14.73 o 
   0   6   2        3.01        2.67      1.40 o 
   1   6   2      457.47      415.67     11.83 o 
   2   6   2      733.25      712.50     17.62 o 
   3   6   2      138.52      141.60     14.07 o 
   4   6   2      369.62      370.41     17.14 o 
  -5   7   2        1.20        5.52      7.03 o 
  -4   7   2      173.55      166.72     13.07 o 
  -3   7   2      394.30      392.74     15.74 o 
  -2   7   2       64.39       60.24      6.23 o 
  -1   7   2       17.14       23.77      2.60 o 
   0   7   2      530.56      549.57      8.26 o 
   1   7   2       98.13      107.71      6.92 o 
   2   7   2      214.33      183.56     13.51 o 
   3   7   2      272.79      254.31     13.01 o 
   4   7   2       51.44       60.07     17.18 o 
  -5   8   2        2.86       -1.93      7.87 o 
  -4   8   2      273.61      266.28     15.25 o 
  -3   8   2     1592.75     1594.64     31.27 o 
  -2   8   2      724.91      713.34     18.34 o 
  -1   8   2     2899.91     2827.61     28.77 o 
   0   8   2     1227.58     1175.05     12.95 o 
   1   8   2      930.28      905.67     18.22 o 
   2   8   2      124.36      120.28     10.16 o 
   3   8   2       21.62       35.08     11.46 o 
   4   8   2      381.15      416.13     18.56 o 
  -5   9   2        2.07      -11.09      7.39 o 
  -4   9   2        5.78        2.29      5.01 o 
  -3   9   2        4.77        0.82      3.91 o 
  -2   9   2      137.46      123.50      8.63 o 
  -1   9   2      319.82      339.24     10.00 o 
   0   9   2      391.17      399.56      7.78 o 
   1   9   2      467.74      489.43     15.87 o 
   2   9   2       90.80       95.88      7.12 o 
   3   9   2       83.18       86.09     10.41 o 
   4   9   2       41.00       62.29      9.62 o 
  -5  10   2       40.31       29.02     13.46 o 
  -4  10   2        3.86       10.15     10.30 o 
  -3  10   2      333.54      334.12     15.26 o 
  -2  10   2     1004.64     1025.85     22.98 o 
  -1  10   2      702.74      694.06     14.48 o 
   0  10   2     3818.20     3689.80     32.06 o 
   1  10   2      384.81      368.65     14.15 o 
   2  10   2      894.26      920.39     21.59 o 
   3  10   2      873.05      847.02     23.10 o 
   4  10   2       27.67       24.60     10.28 o 
  -5  11   2       13.20       10.36      9.72 o 
  -4  11   2       57.34       56.36     12.45 o 
  -3  11   2        2.02        6.06      4.56 o 
  -2  11   2      152.38      149.45     11.09 o 
  -1  11   2      426.07      434.28     13.04 o 
   0  11   2       45.61       45.95      3.59 o 
   1  11   2      703.91      650.53     16.67 o 
   2  11   2      143.32      118.43      9.16 o 
   3  11   2      141.06      134.37     11.13 o 
   4  11   2       56.22       75.39     14.02 o 
  -5  12   2       27.85       47.46     15.24 o 
  -4  12   2      231.37      211.28     15.24 o 
  -3  12   2      118.74      114.04     10.29 o 
  -2  12   2      108.77       86.85      8.22 o 
  -1  12   2     1974.54     1939.81     26.43 o 
   0  12   2      761.93      729.31     13.60 o 
   1  12   2     1639.12     1554.37     26.40 o 
   2  12   2      817.18      789.56     20.66 o 
   3  12   2      444.48      450.38     17.83 o 
   4  12   2       34.09       41.50     13.20 o 
  -5  13   2      105.19      123.15     22.28 o 
  -4  13   2        0.20        4.65      9.31 o 
  -3  13   2       99.75       94.25     15.22 o 
  -2  13   2        7.05       16.66      4.97 o 
  -1  13   2      504.00      512.23     15.70 o 
   0  13   2       97.86      125.44     10.31 o 
   1  13   2        9.93       13.57      4.51 o 
   2  13   2        0.05       -0.14      4.36 o 
   3  13   2      134.13      134.85     11.58 o 
   4  13   2       29.80       43.09     14.72 o 
  -5  14   2       48.72       29.66     15.17 o 
  -4  14   2       22.99       24.45     12.45 o 
  -3  14   2       26.15       32.55      7.28 o 
  -2  14   2     1415.67     1383.40     29.22 o 
  -1  14   2      855.13      834.18     18.16 o 
   0  14   2     2621.07     2687.81     43.81 o 
   1  14   2     1115.79     1077.09     27.62 o 
   2  14   2        9.93       12.48      5.22 o 
   3  14   2       12.02       17.52      7.82 o 
  -5  15   2       46.35       29.24     15.76 o 
  -4  15   2        9.61        7.67     10.46 o 
  -3  15   2      176.63      172.89     21.60 o 
  -2  15   2      104.81      116.59     10.07 o 
  -1  15   2       42.41       46.27      5.73 o 
   0  15   2      181.17      223.51     13.39 o 
   1  15   2       30.89       28.99     10.16 o 
   2  15   2      346.95      340.29     15.23 o 
   3  15   2       60.64       72.63     18.41 o 
  -4  16   2      333.46      336.43     29.39 o 
  -3  16   2       66.34       63.80      9.12 o 
  -2  16   2      385.82      351.15     16.17 o 
  -1  16   2      668.03      672.50     19.70 o 
   0  16   2      624.18      627.93     22.60 o 
   1  16   2      410.67      389.53     18.60 o 
   2  16   2      283.98      271.20     14.30 o 
   3  16   2       47.93       92.58     19.11 o 
  -4  17   2       29.56       35.38     14.76 o 
  -3  17   2        9.31       13.98     10.28 o 
  -2  17   2      662.87      690.89     22.55 o 
  -1  17   2        0.26       -3.83      3.22 o 
   0  17   2      103.63       86.79     10.37 o 
   1  17   2       43.29       41.73      7.55 o 
   2  17   2       10.22       12.89      7.64 o 
   3  17   2        8.19       23.55     13.26 o 
  -4  18   2       96.46       89.90     19.36 o 
  -3  18   2      766.85      748.49     39.57 o 
  -2  18   2      969.17      936.39     26.93 o 
  -1  18   2       43.32       44.83      8.61 o 
   0  18   2      148.69      158.60     13.33 o 
   1  18   2      104.16      103.59     20.47 o 
   2  18   2      399.01      371.02     20.35 o 
   3  18   2       67.29       78.64     19.26 o 
  -4  19   2       98.57       76.82     19.62 o 
  -3  19   2       51.38       52.07     15.20 o 
  -2  19   2        3.63       -0.31      6.59 o 
  -1  19   2        5.69        6.02      5.15 o 
   0  19   2      114.08      107.34     12.30 o 
   1  19   2        7.05       14.37      6.57 o 
   2  19   2       41.53       35.35      9.68 o 
   3  19   2        0.01       32.91     12.64 o 
  -4  20   2        0.70        9.79     12.19 o 
  -3  20   2      155.09      145.03     21.33 o 
  -2  20   2      499.98      513.58     21.39 o 
  -1  20   2      376.96      357.52     19.40 o 
   0  20   2     1403.14     1388.32     36.75 o 
   1  20   2       25.05       12.35      7.16 o 
   2  20   2      417.89      412.11     36.14 o 
  -3  21   2        1.10       -1.83      9.45 o 
  -2  21   2      167.47      178.71     20.34 o 
  -1  21   2      133.34      141.43     14.18 o 
   0  21   2        0.59       11.09      6.86 o 
   1  21   2       21.35       14.93      8.04 o 
   2  21   2       28.65       19.67     15.99 o 
  -3  22   2      194.22      199.22     24.65 o 
  -1  22   2       23.23       42.38     10.28 o 
   0  22   2      817.42      767.69     45.15 o 
   1  22   2      482.16      503.79     23.55 o 
   2  22   2      372.09      385.44     38.32 o 
  -3  23   2      169.20      151.65     23.06 o 
  -1  23   2        4.81        1.64     16.30 o 
   0  23   2        0.14       17.79      7.75 o 
   1  23   2       25.33       19.75     12.41 o 
   2  23   2       62.76       73.00     22.55 o 
  -1  24   2       57.72       38.69     10.80 o 
   0  24   2      343.91      422.25     25.43 o 
   1  24   2       17.21        8.45     12.12 o 
  -1  25   2       10.84        1.02     12.95 o 
   0  25   2       35.76       44.66     10.40 o 
   1  25   2        8.90       22.68     13.08 o 
  -1  26   2       91.37       87.00     22.01 o 
   0  26   2        8.35       15.78      8.47 o 
  -6   1   3        0.49       -7.71     22.18 o 
  -5   1   3       93.10       96.62     12.65 o 
  -4   1   3      962.85      987.60     27.54 o 
  -3   1   3      133.30      133.19     10.13 o 
  -2   1   3     2320.72     2355.16     21.74 o 
  -1   1   3       36.29       42.11      3.35 o 
   0   1   3      724.75      702.54     11.38 o 
   1   1   3     1657.02     1671.51     22.00 o 
   2   1   3      457.32      463.05     14.67 o 
   3   1   3      390.59      374.10     20.21 o 
   4   1   3      208.74      241.19     19.56 o 
  -6   2   3        2.01      -16.50     16.92 o 
  -5   2   3       24.24       27.86      8.79 o 
  -4   2   3        1.19        5.57      4.89 o 
  -3   2   3       29.93       31.10      6.08 o 
  -2   2   3      303.62      368.70     12.09 o 
  -1   2   3        8.10       12.60      2.51 o 
   0   2   3       82.07       74.60      4.32 o 
   1   2   3      347.47      373.40      9.35 o 
   2   2   3      166.36      187.20     11.85 o 
   3   2   3      418.10      384.57     20.48 o 
   4   2   3        1.32       -3.06      9.31 o 
  -6   3   3       24.03       16.65      8.92 o 
  -5   3   3       55.84       65.01     10.93 o 
  -4   3   3      147.90      143.08     12.25 o 
  -3   3   3      218.18      232.79     18.34 o 
  -2   3   3     7770.49     7562.17    124.96 o 
  -1   3   3     2277.94     2173.77     20.08 o 
   0   3   3     2391.02     2365.01     21.60 o 
   1   3   3       12.84        9.99      2.61 o 
   2   3   3       12.39        7.77      7.01 o 
   3   3   3      286.62      300.71     18.69 o 
   4   3   3       37.55       30.38     13.03 o 
  -6   4   3        4.74       11.82      9.26 o 
  -5   4   3      150.93      146.22     14.69 o 
  -4   4   3       76.28       57.93     14.10 o 
  -3   4   3       23.77       18.75      5.62 o 
  -2   4   3      295.16      333.96      9.45 o 
  -1   4   3      653.31      696.41     11.19 o 
   0   4   3      270.34      286.43      7.56 o 
   1   4   3      136.54      153.81      8.50 o 
   2   4   3       53.33       43.30      5.40 o 
   3   4   3       30.66       31.68      9.25 o 
   4   4   3        2.07        1.54      7.93 o 
  -5   5   3       59.28       47.00     10.09 o 
  -4   5   3      814.61      813.79     25.75 o 
  -3   5   3     1537.33     1466.38     38.12 o 
  -2   5   3      442.94      449.64      8.26 o 
  -1   5   3     2629.63     2537.57     22.50 o 
   0   5   3      184.20      180.55      6.01 o 
   1   5   3      345.70      329.78     11.97 o 
   2   5   3      211.93      210.36     11.16 o 
   3   5   3      494.09      466.94     19.45 o 
   4   5   3        5.43        5.70      8.28 o 
  -5   6   3       90.85       88.65     23.73 o 
  -4   6   3        5.25        9.27      5.77 o 
  -3   6   3      390.85      386.42     16.24 o 
  -2   6   3       10.71        6.40      3.02 o 
  -1   6   3      139.79      153.17      5.88 o 
   0   6   3        3.87        6.41      2.14 o 
   1   6   3      781.88      802.66     19.68 o 
   2   6   3      149.28      147.97      9.94 o 
   3   6   3       10.68        8.20      6.05 o 
   4   6   3       59.12       71.45     13.26 o 
  -5   7   3      305.89      340.65     19.48 o 
  -4   7   3      594.03      615.47     26.34 o 
  -3   7   3      488.99      516.93     18.75 o 
  -2   7   3      710.28      719.44     16.16 o 
  -1   7   3      579.61      598.82     10.92 o 
   0   7   3     2254.16     2091.98     19.74 o 
   1   7   3      765.98      811.29     18.86 o 
   2   7   3        5.92       15.46      5.06 o 
   3   7   3      283.39      262.01     14.46 o 
   4   7   3       43.09       56.92     12.66 o 
  -5   8   3        7.20      -13.16     12.65 o 
  -4   8   3       44.94       41.09      8.51 o 
  -3   8   3      133.03      128.34     10.65 o 
  -2   8   3     1261.94     1298.17     22.06 o 
  -1   8   3      558.12      591.21     11.00 o 
   0   8   3      189.70      191.74      9.05 o 
   1   8   3        0.14        2.04      3.40 o 
   2   8   3       50.69       35.15      6.50 o 
   3   8   3      256.36      233.68     22.89 o 
  -5   9   3       20.82       31.23      8.92 o 
  -4   9   3      376.11      353.68     18.31 o 
  -3   9   3      640.63      657.92     21.23 o 
  -2   9   3      497.27      496.31     14.17 o 
  -1   9   3      803.26      770.74     12.99 o 
   0   9   3      193.68      179.22      9.01 o 
   1   9   3     1529.09     1519.60     26.67 o 
   2   9   3      360.09      347.72     14.47 o 
   3   9   3       93.98       95.71     10.60 o 
  -5  10   3       56.66       71.36     15.41 o 
  -4  10   3      106.56      112.37     12.12 o 
  -3  10   3        0.38        6.71      4.93 o 
  -2  10   3        0.80        2.98      3.38 o 
  -1  10   3      727.69      743.47     13.10 o 
   0  10   3      173.55      156.90     11.07 o 
   1  10   3      137.34      139.04      9.49 o 
   2  10   3       74.11       77.03      8.61 o 
   3  10   3        8.85        6.10      6.01 o 
  -5  11   3      552.57      521.54     24.77 o 
  -4  11   3      128.26      134.19     19.98 o 
  -3  11   3       60.84       65.40      8.78 o 
  -2  11   3      239.27      245.31     18.96 o 
  -1  11   3       88.16       73.16      5.09 o 
   0  11   3      241.57      218.20     10.31 o 
   1  11   3     1406.89     1389.86     26.74 o 
   2  11   3     1180.26     1135.63     26.10 o 
   3  11   3      304.43      344.98     16.89 o 
  -5  12   3       27.42       28.19     14.85 o 
  -4  12   3        2.00       -1.77      5.16 o 
  -3  12   3       12.51       14.21      5.69 o 
  -2  12   3       26.64       30.85      7.24 o 
  -1  12   3        3.32        0.29      2.68 o 
   0  12   3        0.96        0.64      3.05 o 
   1  12   3      602.67      579.45     17.83 o 
   2  12   3        5.98        8.90      5.44 o 
   3  12   3        3.20        5.29      6.12 o 
  -5  13   3       62.10       35.04     15.09 o 
  -4  13   3        6.59        7.08      6.37 o 
  -3  13   3       76.68       74.06     13.44 o 
  -2  13   3      480.85      513.71     15.62 o 
  -1  13   3      163.04      176.85     27.55 o 
   0  13   3     1225.91     1211.11     24.06 o 
   1  13   3      334.51      361.25     23.55 o 
   2  13   3      683.95      692.28     21.57 o 
   3  13   3      159.14      172.97     13.96 o 
  -5  14   3        9.68        0.47     12.12 o 
  -4  14   3       23.85       21.56      7.74 o 
  -3  14   3       92.66      100.72     10.80 o 
  -2  14   3       70.39       62.49      6.77 o 
  -1  14   3        0.27        2.37      4.92 o 
   0  14   3       10.46        6.76      4.29 o 
   1  14   3       80.07       69.84      8.22 o 
   2  14   3        2.32        0.87      5.21 o 
   3  14   3        6.77        2.93      6.41 o 
  -5  15   3       70.88       46.25     16.01 o 
  -4  15   3      174.92      194.77     15.80 o 
  -3  15   3      417.42      435.07     20.78 o 
  -2  15   3       17.55       17.22      4.84 o 
  -1  15   3     1105.77     1106.79     30.43 o 
   0  15   3     1142.46     1201.09     31.55 o 
   1  15   3       37.85       34.87      7.16 o 
   2  15   3       73.43       84.31     10.03 o 
   3  15   3       70.91       72.17     11.16 o 
  -4  16   3      123.67      125.35     20.65 o 
  -3  16   3      131.89      126.45     11.96 o 
  -2  16   3       13.30       14.18      5.00 o 
  -1  16   3       68.62       51.31      9.84 o 
   0  16   3       12.32       17.48     11.97 o 
   1  16   3      217.09      190.60     14.68 o 
   2  16   3      134.52      117.72     11.61 o 
   3  16   3       10.12        3.40      8.09 o 
  -4  17   3      237.96      275.81     27.57 o 
  -3  17   3      720.07      675.07     24.58 o 
  -2  17   3       68.58       65.02      7.77 o 
  -1  17   3        1.91        4.59      8.94 o 
   0  17   3      363.06      379.21     19.05 o 
   1  17   3      375.71      344.18     23.23 o 
   2  17   3      661.72      675.71     27.12 o 
  -4  18   3       40.12       48.33     15.73 o 
  -3  18   3       88.87      102.44     11.67 o 
  -2  18   3       73.02       76.39     11.42 o 
  -1  18   3       25.26       14.09     11.05 o 
   0  18   3      260.18      286.74     29.80 o 
   1  18   3       41.34       48.04      9.63 o 
   2  18   3       91.11       88.34     12.92 o 
  -4  19   3       40.44       23.25     13.20 o 
  -3  19   3      211.89      210.00     16.13 o 
  -2  19   3       66.86       63.85     11.48 o 
  -1  19   3     1244.70     1232.29     35.45 o 
   0  19   3       55.73       85.68     11.73 o 
   1  19   3      247.01      232.52     22.90 o 
   2  19   3      216.42      198.83     17.32 o 
  -4  20   3       59.72       54.78     16.83 o 
  -3  20   3       78.95       70.50     10.77 o 
  -2  20   3        3.57        0.16      7.16 o 
  -1  20   3      238.09      187.88     16.88 o 
   0  20   3      243.64      236.92     19.27 o 
   1  20   3       38.36       34.33      8.95 o 
   2  20   3       20.85       19.30      8.09 o 
  -3  21   3      224.33      199.82     23.14 o 
  -2  21   3      263.88      293.04     20.07 o 
  -1  21   3      296.25      317.98     20.21 o 
   0  21   3       18.09       10.03      7.53 o 
   1  21   3      267.46      315.48     19.94 o 
  -2  22   3       10.41       18.79     13.55 o 
  -1  22   3        6.79        4.63      7.85 o 
   0  22   3       43.59       41.01     13.38 o 
   1  22   3        1.25       15.83     17.47 o 
  -2  23   3        0.85       10.69     16.47 o 
  -1  23   3      261.31      271.59     20.59 o 
   0  23   3      263.10      293.82     21.05 o 
   1  23   3       63.87       57.03     11.87 o 
  -2  24   3       73.63       61.84     21.25 o 
  -1  24   3       23.71       15.78      8.32 o 
   0  24   3      175.51      158.51     17.22 o 
  -1  25   3      187.93      223.03     36.01 o 
  -6   0   4        6.22        9.91     12.28 o 
  -5   0   4      151.17      163.48     20.97 o 
  -4   0   4       14.52       -1.06      7.16 o 
  -3   0   4      350.73      362.54     14.34 o 
  -2   0   4      381.71      375.22     13.66 o 
  -1   0   4      151.46      161.07      9.51 o 
   0   0   4     2689.16     2626.05     37.33 o 
   1   0   4      175.51      157.74     10.94 o 
   2   0   4      456.83      445.68     30.36 o 
   3   0   4       49.46       53.63     16.74 o 
  -6   1   4        7.69       -1.13     20.30 o 
  -5   1   4      101.57       90.88     12.29 o 
  -4   1   4       39.56       38.67      7.70 o 
  -3   1   4      325.21      340.23     12.12 o 
  -2   1   4      630.65      629.06     12.19 o 
  -1   1   4       92.48       98.40      5.65 o 
   0   1   4       61.76       69.69      5.87 o 
   1   1   4       28.00       31.83      5.24 o 
   2   1   4      663.43      673.96     25.60 o 
   3   1   4        6.85        2.75      8.07 o 
  -6   2   4       49.56       56.73     17.91 o 
  -5   2   4      117.40      117.85     13.25 o 
  -4   2   4       52.47       48.86      8.78 o 
  -3   2   4      436.02      409.60     13.26 o 
  -2   2   4       16.08       17.29      3.29 o 
  -1   2   4     1413.74     1397.87     18.18 o 
   0   2   4     2799.45     2838.96     27.56 o 
   1   2   4      202.14      194.10     12.81 o 
   2   2   4      272.36      271.75     17.27 o 
   3   2   4       76.43       82.87     25.49 o 
  -5   3   4       11.09        9.80      7.48 o 
  -4   3   4       67.12       64.32      9.75 o 
  -3   3   4       89.64       93.83      7.44 o 
  -2   3   4        0.02       10.96      4.42 o 
  -1   3   4      104.90      110.96      5.87 o 
   0   3   4       83.37       90.62      5.80 o 
   1   3   4      237.98      209.12     10.62 o 
   2   3   4      113.59      109.54     13.82 o 
   3   3   4        3.05        0.97      7.82 o 
  -5   4   4      253.20      250.57     18.29 o 
  -4   4   4       39.10       32.41      8.52 o 
  -3   4   4      286.25      273.50     11.49 o 
  -2   4   4     4672.98     4523.77     34.86 o 
  -1   4   4      388.40      389.98      9.85 o 
   0   4   4      223.37      209.74      7.73 o 
   1   4   4      284.66      287.15     12.01 o 
   2   4   4      621.57      604.39     18.81 o 
   3   4   4      102.28      103.27     14.55 o 
  -5   5   4       12.74       21.66      8.31 o 
  -4   5   4       23.24       20.65      7.10 o 
  -3   5   4      170.40      158.63      9.49 o 
  -2   5   4      166.04      202.90     10.74 o 
  -1   5   4       15.59       18.13      3.60 o 
   0   5   4       24.96       22.03      5.27 o 
   1   5   4       20.28       26.01      5.64 o 
   2   5   4        9.00        8.31      5.16 o 
   3   5   4        0.66       -0.94      7.66 o 
  -5   6   4      124.42      120.36     14.29 o 
  -4   6   4      472.67      483.72     20.96 o 
  -3   6   4      392.65      401.61     13.92 o 
  -2   6   4     2048.70     2017.50     28.36 o 
  -1   6   4      449.48      457.82     10.88 o 
   0   6   4     1469.14     1470.30     24.92 o 
   1   6   4      367.89      348.65     13.80 o 
   2   6   4       62.74       80.19      9.05 o 
   3   6   4       90.15       94.08     13.87 o 
  -5   7   4       39.23       30.30      9.91 o 
  -4   7   4       24.00       19.04      7.25 o 
  -3   7   4      123.87      107.89      9.43 o 
  -2   7   4      190.42      200.80      9.67 o 
  -1   7   4     1205.43     1213.07     21.96 o 
   0   7   4       96.31       93.28      7.57 o 
   1   7   4      256.02      251.59     12.31 o 
   2   7   4        4.27       -4.16      4.37 o 
   3   7   4       10.33       14.00      8.82 o 
  -5   8   4      106.44      125.88     15.22 o 
  -4   8   4      402.62      423.25     20.34 o 
  -3   8   4      368.37      385.44     14.26 o 
  -2   8   4      242.27      225.48     10.30 o 
  -1   8   4      373.02      363.61     10.07 o 
   0   8   4      960.66      976.94     21.00 o 
   1   8   4      618.08      643.19     19.04 o 
   2   8   4      209.45      203.47     12.91 o 
   3   8   4       65.98       50.57     11.17 o 
  -5   9   4        0.35        1.59      7.85 o 
  -4   9   4       22.63       22.47      7.58 o 
  -3   9   4      212.64      209.30     17.92 o 
  -2   9   4       27.04       26.21      7.06 o 
  -1   9   4       21.95       27.18      5.75 o 
   0   9   4       51.51       58.24      6.82 o 
   1   9   4        7.42        3.00      5.37 o 
   2   9   4      429.57      407.53     17.03 o 
   3   9   4      142.20      159.65     13.79 o 
  -5  10   4      233.87      210.10     18.00 o 
  -4  10   4      310.54      315.54     18.24 o 
  -3  10   4      229.56      212.21     11.72 o 
  -2  10   4      113.25      129.18      8.69 o 
  -1  10   4       34.03       32.84     10.17 o 
   0  10   4      596.57      558.27     16.74 o 
   1  10   4       77.64       67.82      8.22 o 
   2  10   4      333.50      332.29     16.10 o 
   3  10   4      349.99      369.68     19.38 o 
  -5  11   4        8.07        8.54      7.96 o 
  -4  11   4       87.28       78.48     12.87 o 
  -3  11   4       10.19       10.88      4.82 o 
  -2  11   4       33.04       28.59      5.12 o 
  -1  11   4        9.42       13.30     10.02 o 
   0  11   4       40.34       29.45      7.88 o 
   1  11   4        3.14        1.88      6.19 o 
   2  11   4        6.50       12.32      6.15 o 
   3  11   4        6.86        1.36      6.63 o 
  -5  12   4       25.99       32.80     22.88 o 
  -4  12   4       54.97       48.55     19.35 o 
  -3  12   4      618.11      599.78     18.85 o 
  -2  12   4       22.71       22.81      8.78 o 
  -1  12   4      560.07      609.88     22.36 o 
   0  12   4       17.93       16.29      5.34 o 
   1  12   4      113.27      110.56     10.29 o 
   2  12   4      432.15      441.61     18.52 o 
  -5  13   4       15.22       -0.57      8.18 o 
  -4  13   4        8.77       -5.86      5.62 o 
  -3  13   4      162.53      149.10     11.07 o 
  -2  13   4        2.51        6.67      4.02 o 
  -1  13   4      111.17      126.87     16.85 o 
   0  13   4       11.42        9.62      4.66 o 
   1  13   4      416.06      406.54     16.95 o 
   2  13   4       48.20       34.93      8.32 o 
  -5  14   4      199.70      204.71     18.66 o 
  -4  14   4      133.70      164.68     15.15 o 
  -3  14   4      304.83      325.34     14.92 o 
  -2  14   4      365.78      362.21     18.76 o 
  -1  14   4      181.01      171.09     13.68 o 
   0  14   4       14.31       11.54      5.63 o 
   1  14   4      309.70      328.39     15.77 o 
   2  14   4      181.82      185.60     18.84 o 
  -4  15   4       12.64       15.68     17.23 o 
  -3  15   4       45.92       48.84      8.53 o 
  -2  15   4      158.47      165.30     16.80 o 
  -1  15   4      146.56      150.67     14.00 o 
   0  15   4       26.86       21.71      6.26 o 
   1  15   4       85.38       91.83     10.40 o 
   2  15   4        0.19        4.33      6.85 o 
  -4  16   4      472.08      466.59     25.54 o 
  -3  16   4      593.39      619.46     20.59 o 
  -2  16   4      124.38      138.57     13.81 o 
  -1  16   4      209.48      219.33     16.40 o 
   0  16   4       74.31       71.77     11.00 o 
   1  16   4      304.17      310.23     16.09 o 
   2  16   4       20.43       23.33      8.23 o 
  -4  17   4       29.85       26.89      9.46 o 
  -3  17   4        0.03        2.44      5.36 o 
  -2  17   4       83.56       67.44     23.89 o 
  -1  17   4       88.52       91.61     12.23 o 
   0  17   4       55.16       53.51      9.92 o 
   1  17   4       58.99       55.74      9.68 o 
   2  17   4       56.79       50.34     10.54 o 
  -4  18   4      119.21      113.85     14.24 o 
  -3  18   4       32.28       55.60     10.91 o 
  -2  18   4      382.50      389.45     21.89 o 
  -1  18   4      624.03      690.64     47.68 o 
   0  18   4       80.63       88.29     12.78 o 
   1  18   4      376.87      415.95     22.80 o 
  -4  19   4       24.51       18.40      9.15 o 
  -3  19   4       13.33        6.51      7.42 o 
  -2  19   4        4.11        7.43      7.05 o 
  -1  19   4       87.82       83.45     13.94 o 
   0  19   4        7.97       12.02      7.62 o 
   1  19   4        2.32       11.89      8.33 o 
  -3  20   4       50.25       55.01     11.40 o 
  -2  20   4       73.04       82.57     13.29 o 
  -1  20   4      123.83      170.67     50.87 o 
   0  20   4      249.97      254.46     20.17 o 
   1  20   4       80.80       57.94     11.52 o 
  -3  21   4      131.59      111.85     21.70 o 
  -2  21   4       30.25       19.37     26.97 o 
  -1  21   4       41.16       49.72     12.73 o 
   0  21   4       50.33      131.33     20.66 o 
  -2  22   4       71.74       87.51     14.95 o 
  -1  22   4      153.32      153.67     17.27 o 
   0  22   4        2.66        6.26     11.62 o 
  -2  23   4        0.59       -0.04     13.98 o 
  -1  23   4       90.34       72.15     31.04 o 
  -5   1   5       80.39       86.65     12.14 o 
  -4   1   5       37.61       38.21      8.78 o 
  -3   1   5      197.87      214.07     13.92 o 
  -2   1   5       55.45       59.41      5.38 o 
  -1   1   5      455.36      450.73     11.95 o 
   0   1   5      104.68      108.04      7.02 o 
   1   1   5      432.78      434.33     20.64 o 
   2   1   5       52.37       49.45     25.43 o 
  -5   2   5       30.65       24.32      8.46 o 
  -4   2   5       15.38       12.30      9.67 o 
  -3   2   5       15.25        7.58      4.45 o 
  -2   2   5      164.18      161.33      9.69 o 
  -1   2   5        7.06        7.90      3.59 o 
   0   2   5      114.55      111.33      8.71 o 
   1   2   5       83.02       80.89     11.39 o 
   2   2   5       11.90       14.31      8.16 o 
  -5   3   5      336.51      362.91     21.14 o 
  -4   3   5      109.93      108.40     12.22 o 
  -3   3   5       35.89       36.99      6.16 o 
  -2   3   5        4.74        5.47      3.31 o 
  -1   3   5      219.29      221.10      8.87 o 
   0   3   5      550.16      525.52     17.08 o 
   1   3   5      613.44      595.05     18.53 o 
   2   3   5      679.45      633.77     27.54 o 
  -5   4   5        8.73        8.18      7.12 o 
  -4   4   5       52.73       63.51     10.25 o 
  -3   4   5      136.09      118.59      9.24 o 
  -2   4   5       92.48       87.01      7.54 o 
  -1   4   5       41.53       41.35      4.99 o 
   0   4   5       21.03       18.14      5.64 o 
   1   4   5       15.07       13.11      5.10 o 
   2   4   5       56.79       56.37     11.37 o 
  -5   5   5       59.12       53.29     13.24 o 
  -4   5   5      137.77      129.42     13.04 o 
  -3   5   5     1562.21     1527.37     27.86 o 
  -2   5   5      176.78      178.74     10.13 o 
  -1   5   5      986.75      927.59     16.85 o 
   0   5   5      302.70      281.28     12.67 o 
   1   5   5       15.47       19.92      5.79 o 
   2   5   5      467.91      447.93     23.94 o 
  -5   6   5       13.74        8.30     12.21 o 
  -4   6   5        4.63        7.34      5.53 o 
  -3   6   5       18.26       13.82      5.05 o 
  -2   6   5       50.79       55.90      6.79 o 
  -1   6   5      178.00      174.00     10.13 o 
   0   6   5      207.14      212.50     13.40 o 
   1   6   5        0.06        0.72      4.61 o 
   2   6   5        6.03        2.08      7.60 o 
  -5   7   5      111.90      128.40     15.71 o 
  -4   7   5      192.03      214.78     24.68 o 
  -3   7   5      538.37      498.82     19.81 o 
  -2   7   5      300.08      289.18     12.56 o 
  -1   7   5      376.19      410.99     14.43 o 
   0   7   5      832.47      836.06     21.27 o 
   1   7   5      107.00      102.01     11.61 o 
   2   7   5      200.14      186.61     17.71 o 
  -5   8   5        6.02       -1.77      8.45 o 
  -4   8   5       61.23       59.88      8.30 o 
  -3   8   5        8.43        6.31      8.87 o 
  -2   8   5        4.71        9.14      4.54 o 
  -1   8   5       31.76       41.71      6.31 o 
   0   8   5       19.13       22.90      5.80 o 
   1   8   5      309.68      294.89     14.91 o 
   2   8   5       74.73       69.55     10.10 o 
  -5   9   5      128.59      135.34     15.92 o 
  -4   9   5        2.02       10.98      9.34 o 
  -3   9   5      127.64      130.40     10.06 o 
  -2   9   5      176.22      169.09     13.23 o 
  -1   9   5      348.63      282.28     61.88 o 
   0   9   5      328.26      316.71     14.15 o 
   1   9   5      224.88      209.54     16.60 o 
   2   9   5       94.14       89.02     10.97 o 
  -5  10   5      117.19       97.72     14.49 o 
  -4  10   5       52.77       53.14      8.54 o 
  -3  10   5       74.06       78.13      8.62 o 
  -2  10   5       10.18        2.15      5.76 o 
  -1  10   5      105.89      112.38     11.80 o 
   0  10   5       45.55       56.18      7.99 o 
   1  10   5      113.46      129.58     11.67 o 
   2  10   5       20.51       15.60      7.52 o 
  -5  11   5       47.76       36.64     11.48 o 
  -4  11   5      175.99      162.97     15.17 o 
  -3  11   5      166.62      153.97     11.04 o 
  -2  11   5      744.30      739.67     26.38 o 
  -1  11   5      239.55      267.95     16.59 o 
   0  11   5        4.18        6.40      5.15 o 
   1  11   5       55.32       57.19      9.39 o 
   2  11   5       29.36       24.45      8.21 o 
  -5  12   5        2.28        6.24      8.44 o 
  -4  12   5        0.73        3.44      6.05 o 
  -3  12   5        1.12        6.35      6.89 o 
  -2  12   5        0.82        5.37     19.57 o 
  -1  12   5      314.52      333.24     56.63 o 
   0  12   5       41.44       45.74      7.83 o 
   1  12   5        0.26       -0.04      5.70 o 
   2  12   5       11.57        9.52      7.41 o 
  -4  13   5      185.91      170.41     13.19 o 
  -3  13   5      139.57      142.71     11.29 o 
  -2  13   5      397.88      414.47     20.66 o 
  -1  13   5       93.12       91.62     17.13 o 
   0  13   5       41.59       34.30      7.58 o 
   1  13   5      134.22      146.95     16.00 o 
  -4  14   5      240.93      213.81     18.37 o 
  -3  14   5        0.02        5.70      6.34 o 
  -2  14   5        5.98       13.35     25.48 o 
  -1  14   5        5.33        6.12      6.25 o 
   0  14   5      120.52      114.34     16.72 o 
   1  14   5        3.73        4.51      6.61 o 
  -4  15   5      423.41      416.56     19.20 o 
  -3  15   5      282.80      261.64     19.47 o 
  -2  15   5       21.20       32.77     18.96 o 
  -1  15   5      218.90      203.74     16.68 o 
   0  15   5      277.36      278.76     19.55 o 
   1  15   5      259.82      252.57     16.26 o 
  -4  16   5       24.13       24.54      8.26 o 
  -3  16   5        5.08        2.27      9.39 o 
  -2  16   5        0.54        0.50      6.29 o 
  -1  16   5        1.79        9.62      7.68 o 
   0  16   5       31.48       31.55      9.99 o 
   1  16   5        2.66        4.53      7.11 o 
  -4  17   5      105.21       76.81     11.22 o 
  -3  17   5      203.36      175.80     18.06 o 
  -2  17   5      918.13      939.76     33.89 o 
  -1  17   5      358.46      353.72     73.28 o 
   0  17   5      183.94      204.86     18.21 o 
   1  17   5        2.23        1.17      7.37 o 
  -3  18   5        7.89        9.52      8.99 o 
  -2  18   5       71.14       60.11     12.16 o 
  -1  18   5       69.49       49.84     16.98 o 
   0  18   5        0.13        1.41      7.71 o 
  -3  19   5       31.70       23.81     10.24 o 
  -2  19   5      186.50      154.72     17.06 o 
  -1  19   5      182.41      206.37     18.39 o 
   0  19   5      240.34      268.00     42.46 o 
  -3  20   5        2.26       -7.50      7.86 o 
  -2  20   5        7.72       10.11     11.49 o 
  -1  20   5        0.10        2.29     11.07 o 
  -2  21   5      170.93      170.07     18.92 o 
  -1  21   5        3.89        3.87      8.18 o 
  -5   0   6       23.66       15.53     13.34 o 
  -4   0   6      572.45      558.76     34.64 o 
  -3   0   6      176.30      180.70     20.11 o 
  -2   0   6      205.06      239.28     14.21 o 
  -1   0   6       65.07       67.87      9.73 o 
   0   0   6        5.65        8.54     10.06 o 
   1   0   6        8.33        0.09     11.38 o 
  -5   1   6       11.68       10.70      8.44 o 
  -4   1   6       21.21       14.49      8.17 o 
  -3   1   6        2.21       10.25      6.22 o 
  -2   1   6       13.92        9.61      4.56 o 
  -1   1   6       35.98       33.38      5.62 o 
   0   1   6        4.54        4.09      7.26 o 
   1   1   6      118.37      142.34     15.48 o 
  -5   2   6       48.49       67.21     12.89 o 
  -4   2   6      228.10      232.60     17.34 o 
  -3   2   6      281.56      309.12     17.13 o 
  -2   2   6       35.78       33.66      6.39 o 
  -1   2   6       55.15       65.73      8.00 o 
   0   2   6       61.48       83.32     11.85 o 
   1   2   6      200.80      202.08     17.42 o 
  -5   3   6       27.07       20.07      8.79 o 
  -4   3   6        3.15        2.88      7.07 o 
  -3   3   6      161.84      167.40     13.83 o 
  -2   3   6       23.71       28.41      7.32 o 
  -1   3   6       76.68       91.06     13.12 o 
   0   3   6       59.80       69.70      8.82 o 
   1   3   6        7.98        2.35      7.68 o 
  -5   4   6      189.67      158.62     16.71 o 
  -4   4   6      166.10      153.26     15.02 o 
  -3   4   6       10.24       11.67      6.59 o 
  -2   4   6      253.02      256.98     12.30 o 
  -1   4   6      523.35      540.32     17.84 o 
   0   4   6       63.37       60.76      8.69 o 
   1   4   6      297.32      308.80     20.47 o 
  -5   5   6       13.99       -1.17      9.86 o 
  -4   5   6        0.21        4.59      6.90 o 
  -3   5   6        1.88       -4.01      4.63 o 
  -2   5   6       28.29       25.15      5.83 o 
  -1   5   6        0.00       -4.94      8.33 o 
   0   5   6        0.05        0.49      5.26 o 
   1   5   6        5.29       10.34      7.38 o 
  -5   6   6       62.47       54.44     11.09 o 
  -4   6   6      168.82      171.86     15.49 o 
  -3   6   6      356.22      363.58     15.39 o 
  -2   6   6      225.64      241.10     30.66 o 
  -1   6   6      238.72      253.54     16.36 o 
   0   6   6       59.29       67.39      8.92 o 
   1   6   6      479.07      531.55     31.32 o 
  -5   7   6        0.00        4.66      7.57 o 
  -4   7   6        1.67        0.69      5.92 o 
  -3   7   6      563.21      583.77     22.23 o 
  -2   7   6       56.35       33.56     11.89 o 
  -1   7   6       35.61       20.37      7.83 o 
   0   7   6       78.23       63.36     10.47 o 
   1   7   6       74.07       68.57     22.76 o 
  -5   8   6        6.00       -1.75      7.41 o 
  -4   8   6       53.88       60.59     11.49 o 
  -3   8   6      225.91      227.91     13.34 o 
  -2   8   6       56.98       71.84     15.69 o 
  -1   8   6      470.73      448.82     36.42 o 
   0   8   6       90.76       98.08     10.24 o 
   1   8   6      206.13      218.47     15.12 o 
  -5   9   6       22.43       13.25      9.17 o 
  -4   9   6        3.96        5.96      6.44 o 
  -3   9   6       52.79       53.46      8.36 o 
  -2   9   6       12.52       -2.83      6.93 o 
  -1   9   6       54.63       65.75     13.93 o 
   0   9   6       14.12        3.71      5.99 o 
   1   9   6       29.71       21.70      8.04 o 
  -4  10   6       60.39       58.60     13.25 o 
  -3  10   6       81.67       74.65     12.05 o 
  -2  10   6      213.32      212.76     17.14 o 
  -1  10   6      243.74      255.00     18.17 o 
   0  10   6      121.34      141.07     12.07 o 
   1  10   6        5.05        3.45      6.71 o 
  -4  11   6       51.14       16.42     17.69 o 
  -3  11   6       19.39       10.57     16.79 o 
  -2  11   6       54.41       63.85     11.60 o 
  -1  11   6       50.91       49.03     10.44 o 
   0  11   6       15.58       16.21     15.53 o 
   1  11   6       59.87       38.71     10.73 o 
  -4  12   6       50.14       43.78      8.58 o 
  -3  12   6       69.06       89.55     13.52 o 
  -2  12   6      115.60      106.18     14.05 o 
  -1  12   6       84.60       95.17     13.05 o 
   0  12   6      105.04      100.13     15.47 o 
  -4  13   6       11.55       14.37      7.17 o 
  -3  13   6        1.00       -8.94      5.96 o 
  -2  13   6        7.71       15.03      8.37 o 
  -1  13   6        9.97        8.13      6.81 o 
   0  13   6       99.78      107.18     14.36 o 
  -4  14   6       76.84       57.52     21.17 o 
  -3  14   6        0.56       17.67      7.78 o 
  -2  14   6      143.25      154.99     16.70 o 
  -1  14   6       57.63       68.01     24.17 o 
   0  14   6      442.09      452.42     24.74 o 
  -3  15   6        7.35       10.12      8.84 o 
  -2  15   6      112.09      136.29     16.15 o 
  -1  15   6        0.70       -1.60      6.77 o 
   0  15   6        5.00        4.58      8.63 o 
  -3  16   6      164.70      138.69     16.76 o 
  -2  16   6      394.14      399.28     23.90 o 
  -1  16   6       72.52       91.35     14.82 o 
  -3  17   6       14.31       19.95     20.87 o 
  -2  17   6       15.75        4.28      9.67 o 
  -1  17   6       12.16        9.64     12.43 o 
  -2  18   6      145.71      146.98     28.66 o 
  -4   1   7       98.63       95.46     13.54 o 
  -3   1   7      210.58      225.66     16.82 o 
  -2   1   7      166.08      194.25     16.70 o 
  -1   1   7       15.43        7.11     16.07 o 
   0   1   7       31.23       47.38     12.72 o 
  -4   2   7        0.52        3.06      7.22 o 
  -3   2   7        0.16        6.33      6.83 o 
  -2   2   7        1.09       11.11      7.77 o 
  -1   2   7       12.53        8.99     18.93 o 
   0   2   7        0.70        8.55      9.11 o 
  -4   3   7      168.87      150.10     15.51 o 
  -3   3   7       97.98      105.11     12.95 o 
  -2   3   7      336.79      364.51     27.97 o 
  -1   3   7      113.44      125.68     17.41 o 
   0   3   7       37.27       38.97     11.51 o 
  -4   4   7      105.32       95.04     13.78 o 
  -3   4   7       11.48       13.33      7.70 o 
  -2   4   7        1.02       -1.39      7.62 o 
  -1   4   7        0.57        4.30      8.06 o 
   0   4   7       80.58       79.45     13.83 o 
  -4   5   7       31.18       37.11     10.87 o 
  -3   5   7        3.73       -1.13     10.70 o 
  -2   5   7      194.04      192.20     16.16 o 
  -1   5   7      305.41      327.43     20.63 o 
   0   5   7      241.15      272.30     20.95 o 
  -4   6   7        2.16        7.57      8.29 o 
  -3   6   7       15.04       10.00     11.09 o 
  -2   6   7        8.63        9.05      7.10 o 
  -1   6   7       13.65       13.30     11.58 o 
   0   6   7       17.71       34.30     23.31 o 
  -4   7   7      209.26      192.61     17.50 o 
  -3   7   7       25.31       40.02     10.49 o 
  -2   7   7      124.24      129.40     14.47 o 
  -1   7   7       36.54       33.51     10.09 o 
   0   7   7      187.31      193.96     18.90 o 
  -4   8   7       13.99       16.37      9.24 o 
  -3   8   7        2.19        4.65     11.40 o 
  -2   8   7        1.03       -3.52     10.36 o 
  -1   8   7       54.70       63.26     12.62 o 
  -4   9   7      121.18      108.19     14.43 o 
  -3   9   7      115.02      144.89     15.75 o 
  -2   9   7      149.77      160.77     16.18 o 
  -1   9   7        3.37        3.10      7.91 o 
  -3  10   7       16.45       41.28     20.05 o 
  -2  10   7        0.13        7.50      8.33 o 
  -1  10   7      141.65      133.99     33.72 o 
  -3  11   7       19.38       14.77     13.77 o 
  -2  11   7       45.29       54.91     19.60 o 
  -1  11   7       82.28       80.64     16.45 o 
  -3  12   7       17.68      -17.55     21.80 o 
  -2  12   7        1.04       -3.38     14.43 o 
  -2  13   7       10.21       -8.90     10.50 o 
                                                 
